# Supplementary material for: Evaluating immunotherapeutic outcomes in triple-negative breast cancer with a cholesterol radiotracer in mice
Source: JCI Insight. 2024 Mar 19;9(8):e175320. doi: 10.1172/jci.insight.175320 (PMC11141879; doi:10.1172/jci.insight.175320)
Supplement: Supporting data values [file jciinsight-9-175320-s240.xlsx]

## Sheet: Figure 1A&B
Fig1A&B
Iso Ctrl								aPD-1
Days
6	0	0	0	0	0	0		0	0	0	0	0	0	0	0
9	0	0	0	0	0	0		0	0	0	0	0	0	0	0
11	6	0	11.655	0	0	0		6	0	0	0	0	0	0	0
13	31.0378	17.08	42.904	6	0	6		46.6616	0	0	0	0	0	0	0
16	105.148	68.04	120.221	61.3782	6	47.6057		129.214	6	0	6	0	0	0	0
20	249.518	160.875	200	76.353	62.0368	73.343		250.25	9.69	0	11.89	0	0	0	0
23	dead	313.856	dead	316.377	109.386	157.651		dead	22.528	0	44.8218	0	0	0	0
26		dead		dead	252.881	338.662			32.193	0	170.235	0	0	0	21.504
29					344.86	dead			68.098	8	307.257	0	0	0	62.22
34					dead				77.316	14.685	dead	0	0	0	97.9792

## Sheet: Figure 1D&E
Fig1D&E
Days	Iso Ctrl								aPD-1
13	0	0	0	0	0	0	0	0	0	0	0	0	0	0	0
16	0	0	0	0	0	0	0	0	0	0	0	0	0	0	0
20	14	0	0	0	0		0	6	6	0	6	6	0	0	0
24	16.77	4	0	0	0	17.3428	0	9	11.55	0	10.5	15.19	0	0	0
28	41.07	10.647	30.66	0	11.655	29.351	0	47.859	18.8235	14	30.464	27.54	22.26	24.99	0
32	54.2833	29.6545	44.042	0	26.125	64.2592	0	65.8125	20.58	32.6095	38.1442	40.223	46.62	48.195	0
36	117.915	100.38	136.278	0	61.875	165.964	0	177.113	71.73	87.892	82.585	148.73	106.121	163.441	0
40	241.715	233.633	236.13	0	95.8776	293.053	0	304.031	187.65	195.849	176.4	311.85	283.387	296.79	0

## Sheet: Figure 2C
Fig2C
	E0771us	E0771 stim	AT3 us	AT3 act
expt 1	0.88	36.79	2.18	21.6
expt 1	0.79	46.63	2.52	18.35
expt 2	1.54	39.97	3.96	19.09
expt 2	1.6	30.69	1.74	13.75

## Sheet: Figure 2D
	Fig2D
	E0771us	E0771 stim	AT3 us	AT3 act
expt 1	2.04	26.73	1.81	17.6
expt 1	2.62	31.63	1.45	14.94
expt 2	3.27	28.83	1.97	16
expt 2	3.48	20.88	3.47	11.77

## Sheet: Figure 2E
	Fig2E
	E0771us	E0771 stim	AT3 us	AT3 act
expt 1	612.56	2865.6	776.02	1938.45
expt 1	637.03	3764.54	700.3	1766.89
expt 2	778.84	2946.9	956.24	1910.26
expt 2	755.45	2343.01	821.16	1292.45

## Sheet: Figure 2F
	Fig2F
	E0771 us	E0771 stim	AT3 us	AT3 act
expt 1	526.93	2007.27	405.6	1620.9
expt 1	592.12	2288.29	164.79	1443.51
expt 2	645.69	2001.5	310.76	1434.69
expt 2	658.77	1700.58	570.82	1015.66

## Sheet: Figure 3C
	AT3	E0771
fold change	0.140034	41.5391
	-0.29095	28.738
	-0.17242	31.2852
	0.294781	26.2281
	0.370979	51.5852

## Sheet: Figure 3D
		AT3	E0771
	fold change	0.049246	37.3901
		-0.17942	20.4751
		-0.08607	22.9793
		0.359774	17.7273
		0.383177	47.459

## Sheet: Figure 3E
		AT3	E0771
	%PD1 CD8	3.42	16.48
		3.91	16.97
		1.23	9.05
		3.81	15.06
		11.48	12.09

## Sheet: Figure 3F
		AT3	E0771
	%PD-1 CD4	4.64	1.14
		1.52	0.35
		2.02	0.67
		7.17	0.36
		4.53	8.28

[truncated: 10 more sheets: Figure 4A, Figure 4B, Figure 4C, Figure 4D, Figure 4E, Figure 5A, Figure 5B, Suppl Figure 2A, Suppl Figure 2B, Suppl Fgure 2C]
